# Supplementary material for: Long-term adaptation of the influenza A virus by escaping cytotoxic T-cell recognition
Source: Sci Rep. 2016 Sep 15;6:33334. doi: 10.1038/srep33334 (PMC5024124; doi:10.1038/srep33334)
Supplement: Supplementary Dataset 1 [file srep33334-s2.csv]

#	Subtype	Strain	Isolate ID	Positions
1	H1N1	A/Wilson-Smith/1933	EPI_ISL_66108	17.37,-13.47
2	H1N1	A/Puerto Rico/8/34	EPI_ISL_20941	26.54,-11.89
3	H1N1	A/WSN/1933	EPI_ISL_69745	17.37,-13.47
4	H1N1	A/WSN/1933 TS61	EPI_ISL_69822	17.37,-13.47
5	H1N1	A/United Kingdom/1/1933	EPI_ISL_69816	17.29,-16.59
6	H1N1	A/Puerto Rico/8/1934	EPI_ISL_22622	24.53,-11.15
7	H1N1	A/Puerto Rico/8-1/1934	EPI_ISL_69301	24.53,-11.15
8	H1N1	A/Puerto Rico/8-WG/1934	EPI_ISL_87684	24.53,-11.15
9	H1N1	A/Puerto Rico/8-SV13/1934	EPI_ISL_147182	24.53,-11.15
10	H1N1	A/Puerto Rico/8-SV11/1934	EPI_ISL_147181	24.53,-11.15
11	H1N1	A/Puerto Rico/8-SV10/1934	EPI_ISL_147180	24.53,-11.15
12	H1N1	A/Puerto Rico/8-SV9/1934	EPI_ISL_147179	24.53,-11.15
13	H1N1	A/Puerto Rico/8-SV8/1934	EPI_ISL_147178	24.53,-11.15
14	H1N1	A/Puerto Rico/8-SV7/1934	EPI_ISL_147177	24.53,-11.15
15	H1N1	A/Puerto Rico/8-SV5/1934	EPI_ISL_147176	24.53,-11.15
16	H1N1	A/Puerto Rico/8-LVD4/1934	EPI_ISL_147174	24.53,-11.15
17	H1N1	A/Puerto Rico/8-LVD2/1934	EPI_ISL_147173	24.95,-14.02
18	H1N1	A/Puerto Rico/8-LVD3/1934	EPI_ISL_143160	24.95,-14.02
19	H1N1	A/Puerto Rico/8-LVD1/1934	EPI_ISL_143166	24.53,-11.15
20	H1N1	A/Puerto Rico/8-SV40/1934	EPI_ISL_143163	24.53,-11.15
21	H1N1	A/Puerto Rico/8-SV30/1934	EPI_ISL_143162	24.53,-11.15
22	H1N1	A/Puerto Rico/8-SV20/1934	EPI_ISL_143161	23.75,-12.10
23	H1N1	A/Puerto Rico/8-SV60/1934	EPI_ISL_143156	24.53,-11.15
24	H1N1	A/Puerto Rico/8-KV20/1934	EPI_ISL_143159	24.53,-11.15
25	H1N1	A/Puerto Rico/8-CV10/1934	EPI_ISL_143158	24.53,-11.15
26	H1N1	A/Puerto Rico/8-SV120/1934	EPI_ISL_143157	24.53,-11.15
27	H1N1	A/BH/JY2/1935	EPI_ISL_147186	16.93,-12.43
28	H1N1	A/Hickox/1940	EPI_ISL_69268	16.17,-1.55
29	H1N1	A/Hickox/JY2/1940	EPI_ISL_143169	15.20,-1.45
30	H1N1	A/Bellamy/JY2/1942	EPI_ISL_143168	17.97,-10.21
31	H1N1	A/Cameron/JY2/1946	EPI_ISL_147189	16.05,-1.80
32	H1N1	A/Fort Monmouth/1-JY2/1947	EPI_ISL_147188	20.71,6.31
33	H1N1	A/Albany/4835/1948	EPI_ISL_6853	14.84,0.97
34	H1N1	A/Roma/1949	EPI_ISL_69304	15.53,0.77
35	H1N1	A/Roma/JY2/1949	EPI_ISL_147190	15.53,0.77
36	H1N1	A/Fort Worth/50	EPI_ISL_66099	14.13,0.36
37	H1N1	A/Fort Warren/50-JY2/1950	EPI_ISL_147187	14.13,0.36
38	H1N1	A/Albany/1618/1951	EPI_ISL_7072	14.84,0.97
39	H1N1	A/FLW/1951	EPI_ISL_147192	15.53,0.77
40	H1N1	A/Denver/JY2/1957	EPI_ISL_143164	12.02,0.98
41	H1N1	A/USSR/92/1977	EPI_ISL_5134	16.71,0.67
42	H1N1	A/USSR/90/1977	EPI_ISL_66104	16.71,0.67
43	H1N1	A/Lackland/7/1978	EPI_ISL_6870	15.48,0.20
44	H1N1	A/Arizona/14/1978	EPI_ISL_6855	15.22,-0.74
45	H1N1	A/Chile/1/1983	EPI_ISL_6900	20.86,0.70
46	H1N1	A/Siena/9/1989	EPI_ISL_27634	18.52,-0.13
47	H1N1	A/Beijing/262/1995	EPI_ISL_22625	23.79,2.55
48	H1N1	A/Brisbane/59/2007	EPI_ISL_71838	21.02,3.69
49	H2N2	A/Japan/305/1957	EPI_ISL_5869	10.28,6.89
50	H2N2	A/Albany/26/1957	EPI_ISL_6893	10.28,6.89
51	H2N2	A/Albany/20/1957	EPI_ISL_7083	10.28,6.89
52	H2N2	A/Albany/22/1957	EPI_ISL_7061	10.28,6.89
53	H2N2	A/Singapore/1-MA12D/1957	EPI_ISL_22830	10.44,6.22
54	H2N2	A/Singapore/1-MA12B/1957	EPI_ISL_22829	12.91,6.82
55	H2N2	A/Singapore/1-MA12A/1957	EPI_ISL_22828	10.44,6.22
56	H2N2	A/Singapore/1-MA12/1957	EPI_ISL_22827	10.44,6.22
57	H2N2	A/Ann Arbor/23/1957	EPI_ISL_19108	9.34,6.64
58	H2N2	A/Singapore/1-MA12C/1957	EPI_ISL_25015	10.44,6.22
59	H2N2	A/Singapore/1/1957	EPI_ISL_70062	12.43,7.81
60	H2N2	A/Japan/305-MA19B/1957	EPI_ISL_69774	10.28,6.89
61	H2N2	A/Japan/305-MA19A/1957	EPI_ISL_69773	10.28,6.89
62	H2N2	A/Singapore/1-MA12E/1957	EPI_ISL_89027	10.44,6.22
63	H2N2	A/Japan/305-MA12/1957	EPI_ISL_89007	10.28,6.89
64	H2N2	A/Rockville Illinois/5-CA/1957	EPI_ISL_130409	11.05,7.79
65	H2N2	A/ITS/1/1957	EPI_ISL_130408	9.68,13.24
66	H2N2	A/Rockville Illinois/5/1957	EPI_ISL_130403	10.28,6.89
67	H2N2	A/Albany/5/1958	EPI_ISL_6970	10.28,6.89
68	H2N2	A/Albany/4/1958	EPI_ISL_6892	10.28,6.89
69	H2N2	A/Albany/2/1958	EPI_ISL_6887	10.28,6.89
70	H2N2	A/Albany/1/1958	EPI_ISL_7062	8.84,7.79
71	H2N2	A/Albany/24/1958	EPI_ISL_7059	11.08,7.43
72	H2N2	A/Albany/1/1959	EPI_ISL_6912	9.35,6.54
73	H2N2	A/Krasnodar/101/59	EPI_ISL_21281	10.44,6.22
74	H2N2	A/Albany/1/1960	EPI_ISL_7076	12.05,7.92
75	H2N2	A/Netherlands/056H1/1960	EPI_ISL_84895	12.17,10.21
76	H2N2	A/Ann Arbor/6/1960	EPI_ISL_130415	11.18,7.71
77	H2N2	A/England/1/1961	EPI_ISL_130406	12.79,14.14
78	H2N2	A/Netherlands/56/1963	EPI_ISL_25025	11.51,12.09
79	H2N2	A/North Carolina/1/1963	EPI_ISL_69298	11.51,12.09
80	H2N2	A/North Carolina/1-MA12/1963	EPI_ISL_69800	11.51,12.09
81	H2N2	A/Netherlands/001K1/1963	EPI_ISL_84887	11.51,12.09
82	H2N2	A/Ned/65/1963	EPI_ISL_130410	11.51,12.09
83	H2N2	A/Cottbus/1/1964	EPI_ISL_19666	9.68,13.24
84	H2N2	A/Taiwan/1964	EPI_ISL_69305	8.38,13.68
85	H2N2	A/Potsdam/2/1965	EPI_ISL_19665	8.47,13.47
86	H2N2	A/Moscow/1019/1965	EPI_ISL_19110	9.48,5.93
87	H2N2	A/Czech Republic/1/1966	EPI_ISL_25007	11.08,16.52
88	H2N2	A/Albany/8/1967	EPI_ISL_6913	9.62,12.79
89	H2N2	A/Albany/9/1967	EPI_ISL_6910	10.97,14.40
90	H2N2	A/Albany/3/1967	EPI_ISL_6896	9.68,13.24
91	H2N2	A/Albany/7/1967	EPI_ISL_6895	9.68,13.24
92	H2N2	A/Albany/6/1967	EPI_ISL_6894	9.68,13.24
93	H2N2	A/Tashkent/1046/1967	EPI_ISL_19668	9.82,19.09
94	H2N2	A/Ann Arbor/7/1967	EPI_ISL_130404	10.44,13.48
95	H2N2	A/Montevideo/2208/1967	EPI_ISL_130402	9.63,14.76
96	H2N2	A/Cornell/1001/1967	EPI_ISL_130363	10.66,16.78
97	H2N2	A/Albany/1/1968	EPI_ISL_6971	9.62,12.79
98	H2N2	A/Albany/2/1968	EPI_ISL_6897	9.62,12.79
99	H2N2	A/North Carolina/1/1968	EPI_ISL_19109	11.51,12.09
100	H2N2	A/Korea/426/1968	EPI_ISL_27595	9.68,13.24
101	H3N2	A/Bilthoven/17938/1969	EPI_ISL_113035	6.80,9.78
102	H3N2	A/Bilthoven/908/1969	EPI_ISL_113017	6.99,9.79
103	H3N2	A/Bilthoven/21801/1971	EPI_ISL_113037	2.19,10.12
104	H3N2	A/Bilthoven/21438/1971	EPI_ISL_113036	2.59,7.74
105	H3N2	A/England/42/1972	EPI_ISL_113863	2.97,6.77
106	H3N2	A/Bilthoven/23290/1972	EPI_ISL_113847	1.87,6.97
107	H3N2	A/Bilthoven/3517/1973	EPI_ISL_113915	1.87,6.97
108	H3N2	A/Bilthoven/552/1973	EPI_ISL_113864	2.01,9.06
109	H3N2	A/Bilthoven/9459/1974	EPI_ISL_113920	0.55,4.94
110	H3N2	A/Bilthoven/7398/1974	EPI_ISL_113919	0.55,4.94
111	H3N2	A/Bilthoven/5931/1974	EPI_ISL_113918	0.55,4.94
112	H3N2	A/Bilthoven/5930/1974	EPI_ISL_113917	0.55,4.94
113	H3N2	A/Victoria/3/1975	EPI_ISL_113968	-3.71,9.92
114	H3N2	A/Bilthoven/2813/1975	EPI_ISL_113967	0.28,-10.73
115	H3N2	A/Bilthoven/2600/1975	EPI_ISL_113966	0.28,-10.73
116	H3N2	A/Bilthoven/1843/1975	EPI_ISL_113965	-2.13,6.08
117	H3N2	A/Bilthoven/334/1975	EPI_ISL_113921	-2.13,6.08
118	H3N2	A/Bilthoven/6545/1976	EPI_ISL_114016	-2.82,8.23
119	H3N2	A/Bilthoven/5657/1976	EPI_ISL_114015	-2.82,8.23
120	H3N2	A/Bilthoven/5029/1976	EPI_ISL_114014	-2.82,8.23
121	H3N2	A/Bilthoven/1761/1976	EPI_ISL_113970	-2.82,8.23
122	H3N2	A/Bilthoven/628/1976	EPI_ISL_113969	0.28,-10.73
123	H3N2	A/Bilthoven/2271/1976	EPI_ISL_124886	-2.55,4.81
124	H3N2	A/Texas/1/1977	EPI_ISL_114197	-3.39,5.61
125	H3N2	A/Rotterdam/8179/1977	EPI_ISL_114196	-4.41,17.27
126	H3N2	A/Rotterdam/5828/1977	EPI_ISL_114019	0.55,-12.85
127	H3N2	A/Bilthoven/3895/1977	EPI_ISL_114018	0.47,-15.62
128	H3N2	A/Amsterdam/1609/1977	EPI_ISL_114017	-2.65,10.15
129	H3N2	A/Bangkok/1/1979	EPI_ISL_115698	-4.56,0.90
130	H3N2	A/Netherlands/209/1980	EPI_ISL_114198	-4.78,3.38
131	H3N2	A/Lyon/2380/1981	EPI_ISL_114199	-4.78,3.38
132	H3N2	A/Philippines/2/1982	EPI_ISL_76487	-6.52,-4.65
133	H3N2	A/Phillipines/2/1982	EPI_ISL_114202	-6.52,-4.65
134	H3N2	A/Netherlands/241/1982	EPI_ISL_114201	-6.77,-4.65
135	H3N2	A/Bilthoven/10684/1982	EPI_ISL_114200	-4.78,3.38
136	H3N2	A/Netherlands/233/1982	EPI_ISL_115699	-5.56,3.35
137	H3N2	A/Oslo/13676/1983	EPI_ISL_114245	-5.06,4.77
138	H3N2	A/Wellington/4/1985	EPI_ISL_114250	-7.03,4.93
139	H3N2	A/Stockholm/10/1985	EPI_ISL_114249	-6.62,3.09
140	H3N2	A/Netherlands/333/1985	EPI_ISL_114248	-6.62,3.09
141	H3N2	A/Netherlands/330/1985	EPI_ISL_114247	-6.62,3.09
142	H3N2	A/Guildford/V728/1985	EPI_ISL_114246	-8.16,6.81
143	H3N2	A/Leningrad/360/1986	EPI_ISL_937	-6.51,2.26
144	H3N2	A/Colorado/2/1986	EPI_ISL_114293	-7.03,4.93
145	H3N2	A/Shanghai/11/1987	EPI_ISL_114294	-8.94,2.50
146	H3N2	A/Sichuan/2/1987	EPI_ISL_125877	-8.94,2.50
147	H3N2	A/Stockholm/12/1988	EPI_ISL_114298	-8.94,2.50
148	H3N2	A/Netherlands/450/1988	EPI_ISL_114297	-4.91,-2.82
149	H3N2	A/England/427/1988	EPI_ISL_114296	-8.94,2.50
150	H3N2	A/Atlanta/3572/1988	EPI_ISL_114295	-8.94,2.50
151	H3N2	A/Oklahoma/5/1988	EPI_ISL_115768	-8.94,2.50
152	H3N2	A/Victoria/1/1988	EPI_ISL_115700	-8.94,2.50
153	H3N2	A/Geneva/5007/1989	EPI_ISL_110907	-8.94,2.50
154	H3N2	A/Waikato/1/1989	EPI_ISL_114401	-8.94,2.50
155	H3N2	A/Wellington/5/1989	EPI_ISL_114400	-8.94,2.50
156	H3N2	A/Singapore/40/1989	EPI_ISL_114398	-8.94,2.50
157	H3N2	A/Singapore/35/1989	EPI_ISL_114397	-9.80,2.68
158	H3N2	A/Singapore/34/1989	EPI_ISL_114396	-11.24,4.51
159	H3N2	A/Netherlands/738/1989	EPI_ISL_114349	-8.94,2.50
160	H3N2	A/Netherlands/650/1989	EPI_ISL_114348	-8.94,2.50
161	H3N2	A/Netherlands/620/1989	EPI_ISL_114347	-8.94,2.50
162	H3N2	A/England/138/1989	EPI_ISL_114346	-8.94,2.50
163	H3N2	A/Atlanta/211/1989	EPI_ISL_114345	-8.94,2.50
164	H3N2	A/Beijing/353/1989	EPI_ISL_115769	-8.94,2.50
165	H3N2	A/Singapore/36/1989	EPI_ISL_115411	-9.91,2.61
166	H3N2	A/Wellington/3/1990	EPI_ISL_114457	-11.14,4.98
167	H3N2	A/Victoria/2/1990	EPI_ISL_114456	-11.14,4.98
168	H3N2	A/Suita/1/1990	EPI_ISL_114455	-8.94,2.50
169	H3N2	A/Shanghai/24/1990	EPI_ISL_114454	-8.94,2.50
170	H3N2	A/Memphis/5/1990	EPI_ISL_114453	-7.62,0.52
171	H3N2	A/Memphis/2/1990	EPI_ISL_114452	-7.62,0.52
172	H3N2	A/Tilburg/5957/1992	EPI_ISL_114870	-8.53,1.71
173	H3N2	A/Paris/548/1992	EPI_ISL_114763	-11.19,3.84
174	H3N2	A/Paris/467/1992	EPI_ISL_114761	-9.53,2.33
175	H3N2	A/Paris/457/1992	EPI_ISL_114760	-10.08,3.28
176	H3N2	A/Paris/424/1992	EPI_ISL_114759	-10.35,4.75
177	H3N2	A/Paris/417/1992	EPI_ISL_114758	-12.17,5.40
178	H3N2	A/Paris/407/1992	EPI_ISL_114710	-10.08,3.28
179	H3N2	A/Netherlands/938/1992	EPI_ISL_114660	-9.77,2.85
180	H3N2	A/Paris/325/1992	EPI_ISL_114709	-10.08,3.28
181	H3N2	A/Paris/320/1992	EPI_ISL_114708	-10.08,3.28
182	H3N2	A/Netherlands/891/1991	EPI_ISL_114609	-8.53,1.71
183	H3N2	A/Netherlands/816/1991	EPI_ISL_114608	-8.53,1.71
184	H3N2	A/Madrid/G12/1991	EPI_ISL_114607	-8.53,1.71
185	H3N2	A/Lyon/24222/1991	EPI_ISL_114559	-10.08,3.28
186	H3N2	A/Lyon/24103/1991	EPI_ISL_114558	-10.08,3.28
187	H3N2	A/Lyon/23672/1991	EPI_ISL_114557	-10.08,3.28
188	H3N2	A/Lyon/1594/1991	EPI_ISL_114556	-10.08,3.28
189	H3N2	A/Lyon/1373/1991	EPI_ISL_114555	-10.90,4.03
190	H3N2	A/Lyon/1337/1991	EPI_ISL_114554	-10.08,3.28
191	H3N2	A/Lyon/1276/1991	EPI_ISL_114507	-10.90,4.03
192	H3N2	A/Lyon/1189/1991	EPI_ISL_114506	-11.05,4.08
193	H3N2	A/Lyon/1182/1991	EPI_ISL_114505	-11.13,3.91
194	H3N2	A/Lyon/1149/1991	EPI_ISL_114504	-11.05,4.08
195	H3N2	A/Geneva/5366/1991	EPI_ISL_114503	-8.94,2.50
196	H3N2	A/England/260/1991	EPI_ISL_114502	-8.94,2.50
197	H3N2	A/Canberra/1/1991	EPI_ISL_114458	-8.94,2.50
198	H3N2	A/Amsterdam/4112/1992	EPI_ISL_110952	-8.53,1.71
199	H3N2	A/Victoria/68/1992	EPI_ISL_114873	-8.94,2.50
200	H3N2	A/Umea/2000/1992	EPI_ISL_114872	-8.94,2.50
201	H3N2	A/Umea/1982/1992	EPI_ISL_114871	-8.94,2.50
202	H3N2	A/Stockholm/13/1992	EPI_ISL_114869	-8.94,2.50
203	H3N2	A/Stockholm/12/1992	EPI_ISL_114868	-8.94,2.50
204	H3N2	A/Stockholm/7/1992	EPI_ISL_114867	-8.94,2.50
205	H3N2	A/Paris/614/1992	EPI_ISL_114814	-8.94,2.50
206	H3N2	A/Paris/583/1992	EPI_ISL_114812	-9.61,3.31
207	H3N2	A/Nijmegen/3129/1992	EPI_ISL_114706	-8.53,1.71
208	H3N2	A/Nijmegen/3126/1992	EPI_ISL_114705	-10.08,3.28
209	H3N2	A/Netherlands/823/1992	EPI_ISL_114661	-10.08,3.28
210	H3N2	A/Netherlands/935/1992	EPI_ISL_114659	-8.94,2.50
211	H3N2	A/Netherlands/819/1992	EPI_ISL_114658	-8.94,2.50
212	H3N2	A/Madrid/G58/1992	EPI_ISL_114657	-8.53,1.71
213	H3N2	A/Houston/56941/1992	EPI_ISL_114656	-10.08,3.28
214	H3N2	A/Houston/56829/1992	EPI_ISL_114655	-10.08,3.28
215	H3N2	A/Houston/56798/1992	EPI_ISL_114612	-10.08,3.28
216	H3N2	A/Geneva/5113/1992	EPI_ISL_114611	-10.08,3.28
217	H3N2	A/Beijing/32/1992	EPI_ISL_114610	-8.94,2.50
218	H3N2	A/Shangdong/9/1993	EPI_ISL_27622	-8.77,3.20
219	H3N2	A/Madrid/G102/1993	EPI_ISL_111020	-8.77,3.20
220	H3N2	A/Lyon/23602/1993	EPI_ISL_115113	-13.00,-4.83
221	H3N2	A/Lyon/1815/1993	EPI_ISL_115112	-13.00,-4.83
222	H3N2	A/Lyon/672/1993	EPI_ISL_115111	-8.94,2.50
223	H3N2	A/Guangdong/25/1993	EPI_ISL_115110	-9.76,3.63
224	H3N2	A/Enschede/5458/1993	EPI_ISL_115041	-8.94,2.50
225	H3N2	A/Akita/4/1993	EPI_ISL_115040	-8.94,2.50
226	H3N2	A/Singapore/3/1993	EPI_ISL_114350	-8.77,3.20
227	H3N2	A/Madrid/G122/1993	EPI_ISL_115300	-11.14,4.98
228	H3N2	A/Yamagata/61/1993	EPI_ISL_115413	-8.94,2.50
229	H3N2	A/Yamagata/56/1993	EPI_ISL_115412	-8.94,2.50
230	H3N2	A/Scotland/160/1993	EPI_ISL_115409	-13.00,-4.83
231	H3N2	A/Scotland/142/1993	EPI_ISL_115408	-13.00,-4.83
232	H3N2	A/Paris/287/1993	EPI_ISL_115358	-8.94,2.50
233	H3N2	A/Netherlands/398/1993	EPI_ISL_115357	-13.00,-4.83
234	H3N2	A/Netherlands/372/1993	EPI_ISL_115356	-13.00,-4.83
235	H3N2	A/Netherlands/357/1993	EPI_ISL_115355	-13.00,-4.83
236	H3N2	A/Netherlands/165/1993	EPI_ISL_115354	-9.55,-0.02
237	H3N2	A/Netherlands/126/1993	EPI_ISL_115353	-8.94,2.50
238	H3N2	A/Netherlands/101/1993	EPI_ISL_115305	-8.77,3.20
239	H3N2	A/Madrid/G252/1993	EPI_ISL_115304	-8.94,2.50
240	H3N2	A/Madrid/G109/1993	EPI_ISL_115302	-8.94,2.50
241	H3N2	A/Madrid/G101/1993	EPI_ISL_115301	-8.94,2.50
242	H3N2	A/Netherlands/18/1994	EPI_ISL_115458	-11.55,-5.79
243	H3N2	A/Johannesburg/33/1994	EPI_ISL_127589	-14.59,-4.56
244	H3N2	A/Netherlands/1/1995	EPI_ISL_115512	-13.00,-4.83
245	H3N2	A/Lyon/2279/1995	EPI_ISL_115511	-14.94,-6.34
246	H3N2	A/Geneva/A9509/1995	EPI_ISL_115462	-9.16,4.35
247	H3N2	A/Finland/381/1995	EPI_ISL_115461	-13.11,-5.21
248	H3N2	A/Finland/339/1995	EPI_ISL_115460	-8.77,3.20
249	H3N2	A/Finland/338/1995	EPI_ISL_115459	-9.77,2.85
250	H3N2	A/Brisbane/8/1996	EPI_ISL_115771	-16.49,-5.91
251	H3N2	A/Netherlands/91/1996	EPI_ISL_115567	-13.11,-5.21
252	H3N2	A/Lyon/1781/1996	EPI_ISL_115566	-16.11,-7.57
253	H3N2	A/Geneva/3958/1996	EPI_ISL_115513	-16.11,-7.57
254	H3N2	A/Netherlands/300/1997	EPI_ISL_115619	-14.83,-7.78
255	H3N2	A/Auckland/10/1997	EPI_ISL_115568	-14.83,-7.78
256	H3N2	A/Netherlands/5/1998	EPI_ISL_115772	-16.26,-6.65
257	H3N2	A/Netherlands/462/1998	EPI_ISL_115620	-15.26,-8.75
258	H3N2	A/Netherlands/301/1999	EPI_ISL_115773	-15.39,-9.17
259	H3N2	A/Moscow/10/1999	EPI_ISL_127595	-12.34,-13.83
260	H3N2	A/Netherlands/3/2000	EPI_ISL_115621	-17.23,-8.77
261	H3N2	A/Netherlands/126/2001	EPI_ISL_115623	-16.97,-9.28
262	H3N2	A/Netherlands/124/2001	EPI_ISL_115622	-15.39,-9.17
263	H3N2	A/Fujian/411/2002	EPI_ISL_107711	-11.15,-15.92
264	H3N2	A/Netherlands/120/2002	EPI_ISL_115624	-16.29,-13.54
265	H3N2	A/Netherlands/213/2003	EPI_ISL_84455	-11.15,-15.92
266	H3N2	A/Netherlands/217/2003	EPI_ISL_110692	-11.15,-15.92
267	H3N2	A/Netherlands/312/2003	EPI_ISL_113069	-14.75,-13.43
268	H3N2	A/Netherlands/222/2003	EPI_ISL_113061	-11.15,-15.92
269	H3N2	A/Netherlands/88/2003	EPI_ISL_110691	-17.02,-12.38
270	H3N2	A/Finland/170/2003	EPI_ISL_115625	-16.29,-13.54
271	H3N2	A/Fujian/445/2003	EPI_ISL_127602	-11.15,-15.92
272	H3N2	A/California/7/2004	EPI_ISL_113070	-15.22,-20.22
273	H3N2	A/Netherlands/363/2006	EPI_ISL_115648	-14.66,-22.01
274	H3N2	A/Netherlands/42/2006	EPI_ISL_115647	-15.22,-20.22
275	H3N2	A/Nepal/921/2006	EPI_ISL_127612	-14.66,-22.01
276	H3N2	A/Brisbane/10/2007	EPI_ISL_25019	-13.55,-21.24
277	H3N2	A/Netherlands/348/2007	EPI_ISL_115696	-13.14,-20.22
278	H3N2	A/Netherlands/69/2007	EPI_ISL_115695	-13.14,-20.22
279	H3N2	A/Philippines/2191/2009	EPI_ISL_66606	-14.13,-21.02
280	H3N2	A/Brisbane/11/2010	EPI_ISL_79674	-14.66,-22.01
281	H3N2	A/Perth/10/2010	EPI_ISL_127604	-12.46,-22.05
282	H3N2	A/Michigan/14/2014	EPI_ISL_166993	-13.20,-22.13
283	H3N2	A/Pennsylvania/44/2014	EPI_ISL_167419	-13.20,-22.13
284	H3N2	A/Sweden/1/2015	EPI_ISL_172908	-13.20,-22.13
285	H3N2	A/Michigan/02/2015	EPI_ISL_173242	-13.20,-22.13
286	pH1N1	A/Russia/178/2009	EPI_ISL_66045	12.13,-30.97
287	pH1N1	A/Athens/INS126/2009	EPI_ISL_75096	12.13,-30.97
288	pH1N1	A/Bonn/INS128/2009	EPI_ISL_75344	12.13,-30.97
289	pH1N1	A/Berlin/INS171/2009	EPI_ISL_75110	12.13,-30.97
290	pH1N1	A/Cologne/INS286/2009	EPI_ISL_76840	12.13,-30.97
291	pH1N1	A/Netherlands/2815/2009	EPI_ISL_76473	12.13,-30.97
292	pH1N1	A/Vienna/INS294/2009	EPI_ISL_76914	11.03,-31.54
293	pH1N1	A/Madrid/INS222/2009	EPI_ISL_76897	12.13,-30.97
294	pH1N1	A/Copenhagen/INS433/2009	EPI_ISL_80378	12.13,-30.97
295	pH1N1	A/Athens/INS411/2010	EPI_ISL_78740	10.95,-31.78
