# Supplementary material for: Long-term adaptation of the influenza A virus by escaping cytotoxic T-cell recognition
Source: Sci Rep. 2016 Sep 15;6:33334. doi: 10.1038/srep33334 (PMC5024124; doi:10.1038/srep33334)
Supplement: Supplementary Dataset 2 [file srep33334-s3.csv]

#	Sequence	Protein	Position	ID	Supertype HLA	HLAs	Conserved
1	GIAPLQLGK	HA	63	20218	A03	A*11:01 LGK	HA	63	20218		A03	A*11:01
2	VTAACSHAGK	HA	149	71239		A03	A*11:01
3	GIHHPSNSK	HA	195	20289		A03	A*11:01
4	GLFGAIAGFI	HA	344	20837		A02	A*02:06 A*68:02 A*02:02 A*02:03 A*02:01
5	RTLDFHDSNVK	HA	450	56100		A03	A*11:01
6	VLLVSLGAI	HA	541	69631		A02	A*02:01
7	QIAILVTTV	NA	25	97576		A02	A2
8	SLCPIRGWAI	NA	75	59031		A02	A*02:01
9	CVNGSCFTV	NA	213	7291		A02	A2 A*02:01
10	SWPDGAELPF	NA	441	62486		A24	A*24:02
11	GERQNATEI	NP	17	19421		B44	B*18:01 B*40:02 B*45:01
12	FYIQMCTEL	NP	39	18406	*	A24	A*24:02 A*23:01 A*29:02
13	CTELKLSDY	NP	44	7136		A01	A1 A*01:01
14	CTELKLNDY	NP	44	181983		A01	A*01:01
15	KLSDYEGRL	NP	48	32157		A02	A*02:01
16	RLIQNSITI	NP	55	54592		A02	A*02:01
17	RMVLSAFDER	NP	65	97614		A03	A3
18	KTGGPIYKR	NP	91	33682		A03	A68
19	KTGGPIYRR	NP	91	181219		A03	A*11:01
20	KWMRELVLY	NP	103	34318		B27	B*15:03
21	HSNLNDATY	NP	140	24819		A01	A*26:01 A*01:01 A*30:02
22	HSNLNDATYQR	NP	140	145821		B62	B*15:01
23	DATYQRTRALVR	NP	145	181194		A03	A*68:01
24	TTYQRTRAL	NP	146	66924		B27	A2 B14
25	LPRRSGAAGA	NP	172	38688	*	B07	B*07:02 B*55:01 B*54:01
26	GMDPRMCSL	NP	173	21255	*	A02	A*02:01
27	RRSGAAGAAVK	NP	174	55738	*	B27	B*27:05 B27 B*27:01
28	RRSGAAGAAIK	NP	174	55737		B27	B*27:05
29	TMVMELVRMIK	NP	188	65271		A03	A*11:01
30	MVMELIRMI	NP	189	42974		A02	A*02:01
31	RGINDRNFW	NP	199	53890	*	B58	B58 B*57:01 B*58:01
32	YERMCNIL	NP	219	181251		B44	B*18:01
33	ILKGKFQTA	NP	225	27126	*	B08	B8 B*08:01 A*02:01
34	AEIEDLIFS	NP	251	985		B44	B*40:02
35	AEIEDLIFL	NP	251	984		B44	B*40:02
36	EDLTFLARS	NP	254	11392		-	class I
37	LIFLARSAL	NP	256	36516		A02	A*02:01
38	ILRGSVAHK	NP	265	27283		A03	A3 A28 A*03:01 A*02:01
39	ILRGSIAHK	NP	265	27281		A03	A3
40	VLRGSVAHK	NP	265	182009		A03	A*03:01
41	KSCLPACVY	NP	273	33285		A01	A*01:01 A*30:02
42	CLPACVYGL	NP	275	6615		A02	A*02:06 A*68:02 A*02:02 A*02:03 A*02:01
43	QLVWMACHSAA	NP	327	97583		A02	A2
44	AAFEDLRVL	NP	336	97162		B07	B*35:03
45	FEDLRVLS	NP	338	15500		B44	B37
46	FEDLRVSSF	NP	338	97298		B44	B44
47	RVLSFIKGTK	NP	342	56355		A03	A3 A*11:01
48	QLSTRGVQI	NP	357	164335		A02	A*02:01
49	AMDSNTLEL	NP	373	3078		A02	A*02:01
50	LELRSRYWA	NP	379	35589		B44	B44
51	ELRSRYWAI	NP	380	13263		B08	B8 B*08:01
52	ELKSRYWAI	NP	380	13142		B08	B*08:01
53	LRSRYWAI	NP	381	39214		B27	B*27:02
54	RYWAIRTR	NP	384	56681		B27	B*27:05
55	GQISIQPTFS	NP	404	145805		B62	B*15:01
56	SVQPTFSVQR	NP	407	144488		A03	A*31:01 A*68:01 A*33:01 A*11:01
57	LPFERATVL	NP	409	181994		B07	B*35:01
58	SVQRNLPFER	NP	413	144489		A03	A*31:01 A*68:01 A*33:01 A*11:01
59	LPFEKSTVM	NP	418	38471		B07	B*07:02 B*35:01
60	LPFDKSTIM	NP	418	38467		B07	B*07:02 B*35:01
61	LPFDKPTIM	NP	418	38466		B07	B*07:02 B*35:01
62	LPFDRTTIM	NP	418	38468		B07	B*35:01
63	LPFERATIM	NP	418	38472		B07	B*07:02 B*35:01
64	LPFDRPTIM	NP	418	116127		B07	B*07:02
65	LPFDKTTIM	NP	418	97466		B07	B*07:02 B*35:01 B7
66	LPFDKSTVM	NP	418	116123		B07	B*07:02 B*35:01
67	LPFEKSTIM	NP	418	97467		B07	B*07:02 B*35:01
68	LPFDKATIM	NP	418	116120		B07	B*35:01
69	LPFERATVM	NP	418	116136		B07	B*07:02 B*35:01
70	PFERATVMAAF	NP	419	176373		A24	A*24:02
71	FQGRGVFEL	NP	458	144292		A02	A*02:06 A*02:02 A*02:03 A*02:01
72	TEVETYVLSI	M1	5	144494	*	B44	B*44:03 B*18:01 B*40:02 B*40:01 B*45:01
73	SIIPSGPLK	M1	13	58567		A03	A11 A*11:01
74	RLEDVFAGK	M1	27	54517		A03	A3
75	ILGFVFTL	M1	59	97397		A02	A2
76	LYRKLKREITF	M1	99	97488		A24	A*24:02
77	TFHGAKEVSL	M1	108	176670		A24	A*24:02
78	ALASCMGLIY	M1	123	97192	*	A01	A1
79	ASCMGLIY	M1	125	4349	*	B07	B*35:01 B27 B35
80	ASCMGLIYNR	M1	125	144210	*	A03	A*31:01 A*68:01 A*33:01 A*03:01 A*11:01
81	GLIYNRMGA	M1	129	20944		A02	A2
82	IRHENRMVL	M1	173	28309		B27	B39
83	RMVLASTTAK	M1	178	54953	*	A03	A3 A*11:01
84	SEQAAEAMEV	M1	196	144471		B44	B*44:02 B*18:01 B*40:02 B*40:01 B*45:01
85	AYQKRMGVQM	M1	239	175777		A03	A*24:02 A*11:01
86	QKRMGVQMQRFK	M1	241	51249	*	-	class I
87	VETPIRNEW	M2	7	68383		B44	B44
88	RLFFKCIYRR	M2	45	144461		A03	A*31:01 A*68:01 A*33:01 A*03:01 A*11:01
89	KSMREEYRK	M2	70	33447		A03	A*11:01
90	FMYSDFHFI	PA	46	17119		A02	A*68:02 A*02:06 A2 A*02:02 A*02:03 A*02:01
91	RTMAWTVVNSI	PA	84	97625		A02	A2
92	AEKPKFLPDLY	PA	100	97176		B44	B44
93	KFLPDLYDYK	PA	104	144377	*	A03	A*31:01 A*68:01 A*03:01 A*11:01
94	YYLEKANKI	PA	130	76533		A24	A*24:02 A*23:01
95	SLENFRAYV	PA	225	59069		A02	A2 A*02:01
96	CELTDSSWI	PA	415	6183		B44	B44
97	YINTALLNA	PA	451	177367	*	A02	A*02:01
98	SVKEKDMTK	PA	601	62180		B08	B8
99	LYASPQLEGF	PA	649	176343		A03	A*24:02 A*11:01
100	AESRKLLLI	PA	660	1166		B44	B44
101	LLFLKVPA	PB1	7	97458		A02	A2
102	YSHGTGTGY	PB1	30	75755	*	A01	A*26:01 A*01:01 A*30:02 A*29:02
103	DTVNRTHQY	PB1	41	10514	*	A01	A26
104	FVEALARSI	PB1	45	97315		A02	A2
105	FLKDVMESM	PB1	166	16681		A02	A2
106	RRAIATPGM	PB1	238	165648	*	B27	B27
107	TLARSICEK	PB1	257	97693		A03	A3
108	CEKLEQSGL	PB1	263	6174	*	B44	B44
109	QPEWFRNVL	PB1	329	51809		B07	B*07:02
110	KMARLGKGY	PB1	347	32289		B62	B62
111	ARLGKGYMF	PB1	349	4177		B27	B27
112	FESKSMKL	PB1	357	97300		B44	B44
113	MMMGMFNML	PB1	407	42143	*	A02	A2
114	NMLSTVLGV	PB1	413	45001		A02	A*68:02 A*02:06 A2 A*02:02 A*02:03 A*02:01
115	KLVGINMSKK	PB1	471	144383		A03	A*31:01 A*68:01 A*03:01 A*11:01
116	GTFEFTSFFY	PB1	488	22647	*	A03	A*31:01 A*68:01 A*03:01 A*11:01
117	TFEFTSFFY	PB1	489	63635	*	A01	A1
118	FEFTSFFY	PB1	490	97299	*	B44	B44
119	RYGFVANF	PB1	498	124692		A24	A*24:02
120	FVANFSMEL	PB1	501	97314		A02	A2 A*02:01
121	FSMELPSFGV	PB1	505	17780		A02	A2 A*02:01
122	LPSFGVSGI	PB1	509	97469		B07	B*07:02
123	TVIKTNMI	PB1	528	177335		A02	A*02:01
124	GPATAQMAL	PB1	540	21574		B07	B7
125	TQIQTRRSF	PB1	566	65880	*	B62	B62
126	VSDGGPNLY	PB1	591	70898		A01	A1 A*01:01
127	AEIMKICST	PB1	741	97174		B44	B44
128	SRTREILTK	PB2	14	164387		B27	B27
129	PVAGGTSSIYI	PB2	219	177212		A02	A*02:01
130	SFSFGGFTFK	PB2	322	144475	*	A03	A*31:01 A*33:01 A*03:01 A3 A*68:01 A*11:01
131	VLRGFLILGK	PB2	690	144526		A03	A*31:01 A*68:01 A*03:01 A*11:01
132	FQVDCFLWHV	NS1	9	144293		A02	A*02:06 A*68:02 A*02:02 A*02:03 A*02:01
133	AIMEKNIVL	NS1	94	181981		A02	A*02:01
134	AIMDKNIIL	NS1	122	2014		A02	A2 A*02:01
135	AIMDKNIML	NS1	122	2015		A02	A*02:01
136	AVMEKNIVL	NS1	122	181982		A02	A*02:01
137	AIMEKNIIL	NS1	122	2021		A02	A*02:01
138	IMDKNIILKA	NS1	123	27467		A02	A2 A*02:01
139	GEISPLPSL	NS1	158	19312		B44	B44
140	ITFMQALQLL	NEP	97	97405		A02	A2
141	ALQLLLEV	NEP	102	97195		A02	A2
142	QEIRTFSFQL	NEP	111	144440		B44	B*18:01 B*45:01 B*40:02 B*40:01 B*44:03 B*44:02
