# Supplementary material for: Long-term adaptation of the influenza A virus by escaping cytotoxic T-cell recognition
Source: Sci Rep. 2016 Sep 15;6:33334. doi: 10.1038/srep33334 (PMC5024124; doi:10.1038/srep33334)
Supplement: Supplementary Dataset 3 [file srep33334-s4.csv]

#	Sequence	Protein	Position	ID	Supertype HLA	HLAs
1	RMNYYWTLLK	HA	243	54931	A03	A*11:01
2	SVRNGTYDYPK	HA	495	62315	A03	A*11:01
3	GLISLILQI	NA	18	20937	A02	A*02:01
4	GYICSGIF	NA	315	175839	A24	A*24:02
5	ASQGTKRSY	NP	17	150828	A01	A1
6	MIDGIGRFY	NP	32	41691	A01	A1
7	ATEIRASVG	NP	37	150829	A01	A1
8	CTELKLSDH	NP	44	7135	A01	A1 A*01:01
9	DPKKTGGPI	NP	103	9658	B07	B*07:02
10	EEIRRIWRQ	NP	120	11696	B44	B*44:02
11	SGYWAIRTR	NP	144	58335	B27	B*27:05
12	ATYQRTRAL	NP	161	5230	B44	B*44:02
13	RKSGAAGAAVK	NP	174	182001	B27	B*27:05
14	SALILRGSV	NP	277	56860	A02	A*02:01
15	ALILRGSVA	NP	278	150824	A03	A3
16	AFEDLRVSSF	NP	337	175724	A24	A*24:02
17	TFSVQRNLPF	NP	411	176671	A24	A*24:02
18	NPIVPSFDM	NP	488	97526	B07	B*07:02
19	LLTEVETYV	M1	3	37851	A02	A*02:01
20	AEIAQRLED	M1	22	150822	B44	B*44:02
21	VFAGKNTDL	M1	31	68423	A24	A*24:02
22	NTDLEALME	M1	36	150873	A01	A1
23	MEWLKTRPI	M1	43	150869	B44	B*44:02
24	WLKTRPILS	M1	45	150896	B08	B8
25	RPILSPLTK	M1	49	150880	A03	A3
26	ILSPLTKGI	M1	51	27349	A02	A*02:01
27	DPNNMDRAV	M1	89	150835	B07	B*07:02
28	NMDRAVKLY	M1	92	44961	A01	A1
29	LYKKLKREI	M1	99	176344	A24	A*24:02
30	ALSYSTGAL	M1	116	2916	B07	B*07:02
31	SYSTGALASCM	M1	118	176655	A24	A*24:02
32	ALASCMGLI	M1	123	2445	A02	A*02:01
33	VLASTTAKA	M1	180	150892	A02	A*02:01
34	GTHPSSSAGLK	M1	220	22690	A03	A*11:01
35	LLTEVETPI	M2	3	37850	A02	A*02:01
36	SSDPLVVAA	M2	22	150888	A01	A1
37	DPLVVAASI	M2	24	124026	A24	A*24:02
38	PLVVAASII	M2	25	150875	A02	A*02:01
39	VVAASIIGI	M2	27	150894	A02	A*02:01
40	GLKRGPSTE	M2	58	150848	A02	A*02:01
41	KRGPSTEGV	M2	60	150864	A02	A*02:01
42	GPSTEGVPE	M2	62	150849	B07	B*07:02
43	VPESMREEY	M2	68	150893	A01	A1
44	ALLKHRFEI	PA	70	2711	A02	A*02:01
45	LMDALKLSI	PA	284	37999	A02	A*02:01
46	MLLRSAIGQV	PA	548	41998	A02	A*02:01
47	SMIEAESSV	PA	594	59673	A02	A*02:01
48	PEDNEPSGY	PB1	74	47253	A01	A1
49	RLIDFLKDV	PB1	162	54584	A02	A*02:01
50	GMFNMLSTV	PB1	410	21267	A02	A*02:01
51	MLSTVLGVSI	PB1	414	42068	A02	A*02:01
52	KYTKTIYWW	PB1	430	176307	A24	A*24:02
53	KWELMDEDY	PB1	612	34292	A01	A1
54	MYQKCCNLF	PB1	688	176358	A24	A*24:02
55	WMMAMKYPI	PB2	49	72858	A02	A*02:01
56	HYPKVYKTYF	PB2	110	175894	A24	A*24:02
57	TYSSSMMW	PB2	530	176699	A24	A*24:02
58	LYNKMEFEPF	PB2	571	124496	A24	A*24:02
59	RMQFSSFTV	PB2	630	54941	A02	A*02:01
60	AIMDKKIIL	NS1	28	2013	A02	A*02:01
61	ALKMTMASV	NS1	76	2667	A02	A*02:01
62	AIMEKNIML	NS1	122	2022	A02	A*02:01
