# Supplementary material for: Long-term adaptation of the influenza A virus by escaping cytotoxic T-cell recognition
Source: Sci Rep. 2016 Sep 15;6:33334. doi: 10.1038/srep33334 (PMC5024124; doi:10.1038/srep33334)
Supplement: Supplementary Dataset 4 [file srep33334-s5.csv]

#	Sequence	Protein	Position	IEDB epitope ID	Conserved H5N1	Conserved H7N9	Conserved H9N2
1	GIAPLQLGK	HA	63	20218
2	VTAACSHAGK	HA	149	71239
3	GIHHPSNSK	HA	195	20289
4	GLFGAIAGFI	HA	344	20837	*	*	*
5	RTLDFHDSNVK	HA	450	56100
6	VLLVSLGAI	HA	541	69631
7	QIAILVTTV	NA	25	97576
8	SLCPIRGWAI	NA	75	59031
9	CVNGSCFTV	NA	213	7291
10	SWPDGAELPF	NA	441	62486	*
11	GERQNATEI	NP	17	19421	*	*	*
12	FYIQMCTEL	NP	39	18406	*	*
13	CTELKLSDY	NP	44	7136	*
14	CTELKLNDY	NP	44	181983
15	KLSDYEGRL	NP	48	32157	*
16	RLIQNSITI	NP	55	54592		*	*
17	RMVLSAFDER	NP	65	97614	*	*	*
18	KTGGPIYKR	NP	91	33682
19	KTGGPIYRR	NP	91	181219	*		*
20	KWMRELVLY	NP	103	34318
21	HSNLNDATY	NP	140	24819		*	*
22	HSNLNDATYQR	NP	140	145821		*	*
23	DATYQRTRALVR	NP	145	181194		*	*
24	TTYQRTRAL	NP	146	66924
25	LPRRSGAAGA	NP	172	38688	*	*	*
26	GMDPRMCSL	NP	173	21255	*	*
27	RRSGAAGAAVK	NP	174	55738	*	*
28	RRSGAAGAAIK	NP	174	55737
29	TMVMELVRMIK	NP	188	65271
30	MVMELIRMI	NP	189	42974	*	*	*
31	RGINDRNFW	NP	199	53890	*	*	*
32	YERMCNIL	NP	219	181251	*	*	*
33	ILKGKFQTA	NP	225	27126	*	*	*
34	AEIEDLIFS	NP	251	985
35	AEIEDLIFL	NP	251	984	*	*	*
36	EDLTFLARS	NP	254	11392
37	LIFLARSAL	NP	256	36516	*	*	*
38	ILRGSVAHK	NP	265	27283	*	*	*
39	ILRGSIAHK	NP	265	27281
40	VLRGSVAHK	NP	265	182009
41	KSCLPACVY	NP	273	33285	*	*	*
42	CLPACVYGL	NP	275	6615	*	*	*
43	QLVWMACHSAA	NP	327	97583	*	*	*
44	AAFEDLRVL	NP	336	97162
45	FEDLRVLS	NP	338	15500
46	FEDLRVSSF	NP	338	97298		*	*
47	RVLSFIKGTK	NP	342	56355
48	QLSTRGVQI	NP	357	164335	*	*	*
49	AMDSNTLEL	NP	373	3078		*
50	LELRSRYWA	NP	379	35589		*	*
51	ELRSRYWAI	NP	380	13263		*	*
52	ELKSRYWAI	NP	380	13142
53	LRSRYWAI	NP	381	39214		*	*
54	RYWAIRTR	NP	384	56681		*	*
55	GQISIQPTFS	NP	404	145805
56	SVQPTFSVQR	NP	407	144488	*		*
57	LPFERATVL	NP	409	181994
58	SVQRNLPFER	NP	413	144489	*	*	*
59	LPFEKSTVM	NP	418	38471
60	LPFDKSTIM	NP	418	38467
61	LPFDKPTIM	NP	418	38466
62	LPFDRTTIM	NP	418	38468
63	LPFERATIM	NP	418	38472	*	*
64	LPFDRPTIM	NP	418	116127
65	LPFDKTTIM	NP	418	97466
66	LPFDKSTVM	NP	418	116123
67	LPFEKSTIM	NP	418	97467
68	LPFDKATIM	NP	418	116120
69	LPFERATVM	NP	418	116136
70	PFERATVMAAF	NP	419	176373
71	FQGRGVFEL	NP	458	144292	*	*	*
72	TEVETYVLSI	M1	5	144494	*	*	*
73	SIIPSGPLK	M1	13	58567	*	*	*
74	RLEDVFAGK	M1	27	54517		*	*
75	ILGFVFTL	M1	59	97397	*	*	*
76	LYRKLKREITF	M1	99	97488
77	TFHGAKEVSL	M1	108	176670
78	ALASCMGLIY	M1	123	97192	*	*	*
79	ASCMGLIY	M1	125	4349	*	*	*
80	ASCMGLIYNR	M1	125	144210	*	*	*
81	GLIYNRMGA	M1	129	20944
82	IRHENRMVL	M1	173	28309	*	*	*
83	RMVLASTTAK	M1	178	54953	*	*	*
84	SEQAAEAMEV	M1	196	144471		*	*
85	AYQKRMGVQM	M1	239	175777	*
86	QKRMGVQMQRFK	M1	241	51249	*
87	VETPIRNEW	M2	7	68383
88	RLFFKCIYRR	M2	45	144461	*	*	*
89	KSMREEYRK	M2	70	33447
90	FMYSDFHFI	PA	46	17119	*	*	*
91	RTMAWTVVNSI	PA	84	97625		*
92	AEKPKFLPDLY	PA	100	97176
93	KFLPDLYDYK	PA	104	144377	*	*	*
94	YYLEKANKI	PA	130	76533	*	*	*
95	SLENFRAYV	PA	225	59069		*
96	CELTDSSWI	PA	415	6183	*
97	YINTALLNA	PA	451	177367	*	*	*
98	SVKEKDMTK	PA	601	62180
99	LYASPQLEGF	PA	649	176343		*
100	AESRKLLLI	PA	660	1166	*	*	*
101	LLFLKVPA	PB1	7	97458
102	YSHGTGTGY	PB1	30	75755	*	*	*
103	DTVNRTHQY	PB1	41	10514	*
104	FVEALARSI	PB1	45	97315		*	*
105	FLKDVMESM	PB1	166	16681	*
106	RRAIATPGM	PB1	238	165648	*	*	*
107	TLARSICEK	PB1	257	97693	*
108	CEKLEQSGL	PB1	263	6174	*	*	*
109	QPEWFRNVL	PB1	329	51809	*	*	*
110	KMARLGKGY	PB1	347	32289	*	*	*
111	ARLGKGYMF	PB1	349	4177	*	*	*
112	FESKSMKL	PB1	357	97300		*	*
113	MMMGMFNML	PB1	407	42143	*	*	*
114	NMLSTVLGV	PB1	413	45001	*	*	*
115	KLVGINMSKK	PB1	471	144383	*	*	*
116	GTFEFTSFFY	PB1	488	22647	*	*	*
117	TFEFTSFFY	PB1	489	63635	*	*	*
118	FEFTSFFY	PB1	490	97299	*	*	*
119	RYGFVANF	PB1	498	124692	*	*	*
120	FVANFSMEL	PB1	501	97314	*	*	*
121	FSMELPSFGV	PB1	505	17780	*	*	*
122	LPSFGVSGI	PB1	509	97469	*	*	*
123	TVIKTNMI	PB1	528	177335
124	GPATAQMAL	PB1	540	21574	*	*	*
125	TQIQTRRSF	PB1	566	65880
126	VSDGGPNLY	PB1	591	70898		*	*
127	AEIMKICST	PB1	741	97174	*	*
128	SRTREILTK	PB2	14	164387		*	*
129	PVAGGTSSIYI	PB2	219	177212
130	SFSFGGFTFK	PB2	322	144475	*	*	*
131	VLRGFLILGK	PB2	690	144526	*	*
132	FQVDCFLWHV	NS1	9	144293	*	*	*
133	AIMEKNIVL	NS1	94	181981
134	AIMDKNIIL	NS1	122	2014
135	AIMDKNIML	NS1	122	2015
136	AVMEKNIVL	NS1	122	181982
137	AIMEKNIIL	NS1	122	2021
138	IMDKNIILKA	NS1	123	27467
139	GEISPLPSL	NS1	158	19312	*	*	*
140	ITFMQALQLL	NEP	97	97405	*	*	*
141	ALQLLLEV	NEP	102	97195	*		*
142	QEIRTFSFQL	NEP	111	144440			*
